# Supplementary material for: Effect of Pilates on Pain and Health-Related Quality of Life in Fibromyalgia Patients: A Systematic Review and Meta-Analysis
Source: J Clin Med. 2024 Dec 6;13(23):7447. doi: 10.3390/jcm13237447 (PMC11642570; doi:10.3390/jcm13237447)
Supplement: Supplementary file 1 [file jcm-13-07447-s001.zip]

Archive with 1 entries (1 files):
- jcm-3336192-supplementary.pdf
